# Supplementary material for: MetaComb: a meta-learning framework for drug combination response prediction from cell lines to patients
Source: Front Genet. 2026 Jun 2;17:1811927. doi: 10.3389/fgene.2026.1811927 (PMC13268602; doi:10.3389/fgene.2026.1811927)
Supplement: Supplementary file 2 [file Table1.xlsx]

## Sheet: Table S1
Table S1 The number of samples on each cell line
Cell line name	Cell line index	positive sample number *	negative sample number *	sample number
22RV1_PROSTATE	0	12	3	15	* drug combinations are defined as responsive (i.e., positive) when CSS ≥ 10 and S_sum > 5, and as non-responsive (i.e., negative) otherwise
647V_URINARY_TRACT	1	135	55	190
A101D_SKIN	2	1164	3987	5151
A2058_SKIN	3	1857	3706	5563
A2780_OVARY	4	227	356	583
A375_SKIN	5	1426	3656	5082
A427_LUNG	6	149	434	583
A498_KIDNEY	7	1641	3517	5158
A549_LUNG	8	1773	3247	5020
A673_BONE	9	1531	315	1846
ACHN_KIDNEY	10	1916	3100	5016
AGS_STOMACH	11	89	84	173
BFTC905_URINARY_TRACT	12	82	107	189
BT20_BREAST	13	76	45	121
BT474_BREAST	14	95	287	382
BT549_BREAST	15	1489	3557	5046
CAL120_BREAST	16	44	64	108
CAL148_BREAST	17	63	24	87
CAL51_BREAST	18	64	26	90
CALU1_LUNG	19	32	22	54
CALU3_LUNG	20	44	11	55
CALU6_LUNG	21	31	24	55
CAMA1_BREAST	22	195	229	424
CAOV3_OVARY	23	201	382	583
COLO741_SKIN	24	37	20	57
COLO792_SKIN	25	1891	3362	5253
COLO829_SKIN	26	1784	3572	5356
DMS114_LUNG	27	48	30	78
DU4475_BREAST	28	41	49	90
EKVX_LUNG	29	1267	3618	4885
ES2_OVARY	30	368	215	583
G361_SKIN	31	1990	3161	5151
HCC1143_BREAST	32	43	47	90
HCC1187_BREAST	33	68	51	119
HCC1395_BREAST	34	61	61	122
HCC1419_BREAST	35	156	191	347
HCC1428_BREAST	36	37	53	90
HCC1500_BREAST	37	131	212	343
HCC1569_BREAST	38	9	31	40
HCC1806_BREAST	39	71	19	90
HCC1937_BREAST	40	53	37	90
HCC1954_BREAST	41	18	22	40
HCC38_BREAST	42	53	37	90
HCC70_BREAST	43	70	52	122
HCT116_LARGE_INTESTINE	44	2174	3401	5575
HCT15_LARGE_INTESTINE	45	2005	3003	5008
HDLM2_HAEMATOPOIETIC_AND_LYMPHOID_TISSUE	46	20	24	44
HOP62_LUNG	47	1921	2952	4873
HOP92_LUNG	48	1840	3055	4895
HT1197_URINARY_TRACT	49	77	113	190
HT1376_URINARY_TRACT	50	51	139	190
HT144_SKIN	51	283	300	583
HT29_LARGE_INTESTINE	52	2157	3433	5590
IGROV1_OVARY	53	1900	3069	4969
IPC298_SKIN	54	1345	3408	4753
J82_URINARY_TRACT	55	56	134	190
JMSU1_URINARY_TRACT	56	1	22	23
K562_HAEMATOPOIETIC_AND_LYMPHOID_TISSUE	57	2095	2826	4921
KATOIII_STOMACH	58	18	5	23
KM12_LARGE_INTESTINE	59	1538	3420	4958
KMS11_HAEMATOPOIETIC_AND_LYMPHOID_TISSUE	60	17	6	23
KPL1_BREAST	61	300	630	930
KU1919_URINARY_TRACT	62	99	91	190
L1236_HAEMATOPOIETIC_AND_LYMPHOID_TISSUE	63	1292	985	2277
L428_HAEMATOPOIETIC_AND_LYMPHOID_TISSUE	64	19	27	46
LOVO_LARGE_INTESTINE	65	77	506	583
LOXIMVI_SKIN	66	2612	7001	9613
LS513_LARGE_INTESTINE	67	47	46	93
MCF7_BREAST	68	1407	3962	5369
MDAMB157_BREAST	69	62	60	122
MDAMB175VII_BREAST	70	123	226	349
MDAMB231_BREAST	71	1546	3461	5007
MDAMB361_BREAST	72	143	239	382
MDAMB415_BREAST	73	13	27	40
MDAMB436_BREAST	74	206	499	705
MDAMB453_BREAST	75	74	48	122
MDAMB468_BREAST	76	2003	3241	5244
MEWO_SKIN	77	1611	3045	4656
NCIH1299_LUNG	78	41	14	55
NCIH1437_LUNG	79	27	28	55
NCIH1563_LUNG	80	27	28	55
NCIH1650_LUNG	81	186	397	583
NCIH1703_LUNG	82	29	49	78
NCIH1793_LUNG	83	42	13	55
NCIH1975_LUNG	84	39	16	55
NCIH2085_LUNG	85	19	36	55
NCIH2122_LUNG	86	252	331	583
NCIH2126_LUNG	87	27	28	55
NCIH2170_LUNG	88	41	14	55
NCIH2228_LUNG	89	24	31	55
NCIH226_LUNG	90	1510	3525	5035
NCIH2291_LUNG	91	34	21	55
NCIH23_LUNG	92	2097	3475	5572
NCIH3122_LUNG	93	23	32	55
NCIH322_LUNG	94	35	20	55
NCIH358_LUNG	95	31	24	55
NCIH460_LUNG	96	1688	3767	5455
NCIH520_LUNG	97	245	416	661
NCIH522_LUNG	98	1845	3088	4933
NCIH747_LARGE_INTESTINE	99	23	70	93
NCIH838_LUNG	100	31	24	55
OV90_OVARY	101	177	406	583
OVCAR4_OVARY	102	1142	3799	4941
OVCAR8_OVARY	103	1738	3236	4974
PANC1_PANCREAS	104	3	7	10
PC3_PROSTATE	105	1571	3408	4979
RD_SOFT_TISSUE	106	50	11	61
RKO_LARGE_INTESTINE	107	363	313	676
RPMI7951_SKIN	108	2024	3449	5473
RT112_URINARY_TRACT	109	121	81	202
RVH421_SKIN	110	1688	3436	5124
SF295_CENTRAL_NERVOUS_SYSTEM	111	1897	3107	5004
SKBR3_BREAST	112	6	34	40
SKMEL28_SKIN	113	3085	6880	9965
SKMEL30_SKIN	114	1082	4381	5463
SKMEL5_SKIN	115	4168	5354	9522
SKMES1_LUNG	116	213	370	583
SKOV3_OVARY	117	1972	3541	5513
SNU16_STOMACH	118	19	4	23
SW403_LARGE_INTESTINE	119	29	64	93
SW48_LARGE_INTESTINE	120	21	72	93
SW780_URINARY_TRACT	121	71	131	202
SW837_LARGE_INTESTINE	122	207	464	671
SW900_LUNG	123	34	21	55
SW948_LARGE_INTESTINE	124	56	36	92
T24_URINARY_TRACT	125	128	62	190
T47D_BREAST	126	1774	4020	5794
T98G_CENTRAL_NERVOUS_SYSTEM	127	1078	727	1805
TC71_BONE	128	25	17	42
TCCSUP_URINARY_TRACT	129	100	89	189
UACC257_SKIN	130	2969	6700	9669
UACC62_SKIN	131	4158	6326	10484
UACC812_BREAST	132	121	223	344
UMUC3_URINARY_TRACT	133	138	50	188
UO31_KIDNEY	134	1519	3391	4910
VCAP_PROSTATE	135	446	147	593
WM115_SKIN	136	1785	3174	4959
ZR751_BREAST	137	209	816	1025
DLD1_LARGE_INTESTINE	138	368	215	583
SMSCTR_SOFT_TISSUE	139	45	16	61
